# Supplementary material for: Photosynthetic Responses of Spring Wheat Seedlings to Neutral, Alkaline, and Combined Salt Stresses
Source: Int J Mol Sci. 2026 Mar 27;27(7):3060. doi: 10.3390/ijms27073060 (PMC13073877; doi:10.3390/ijms27073060)
Supplement: Supplementary file 1 [file ijms-27-03060-s001.zip]

Archive with 1 entries (1 files):
- ijms-4149588-supplementary.xlsx
