# Supplementary material for: Photosynthetic Responses of Spring Wheat Seedlings to Neutral, Alkaline, and Combined Salt Stresses
Source: Int J Mol Sci. 2026 Mar 27;27(7):3060. doi: 10.3390/ijms27073060 (PMC13073877; doi:10.3390/ijms27073060)
Supplement: Supplementary file 1 [file ijms-27-03060-s001.zip › ijms-4149588-supplementary.xlsx]

## Sheet: Table S1
SDI
	PH	FW	DW	RCR	PH	FW	DW	RCR	PH	FW	DW	RCR	E	A	Ci	GSW	SPAD	E	A	Ci	GSW	SPAD	E	A	Ci	GSW	SPAD	Fv/Fm	Sm	ABS/RC	DIo/RC	TRo/RC	ETo/RC	REo/RC	psi(Eo)	phi(Eo)	delta(Ro)	phi(Ro)	ETo/CSm	REo/CSm	PI abs	PI total	Fv/Fm	Sm	ABS/RC	DIo/RC	TRo/RC	ETo/RC	REo/RC
W01	0.21538	0.47582	0.22473	-0.0201	0.38	0.62753	0.16696	-1.04805	0.36538	0.5172	-0.02792	-1.04947	0.231	0.55519	-0.15724	0.21225	0.10311	1.18182	0.74518	-1.17255	1.18051	0.3976	0.84054	0.73003	-0.24463	0.84384	0.36864	-0.01267	0.1408	0.24733	0.36877	0.20675	0.18188	0.31134	0.0605	0.04742	0.17785	0.20944	0.18674	0.29036	-0.13961	0.18783	0.10596	0.49093	-0.27993	-0.43339	-0.23621	0.16256	0.55052
W02	0.23077	0.42352	0.07953	-0.11295	0.35248	0.59112	-0.02121	-1.9984	0.29893	0.5447	-0.03573	-0.9699	-0.14806	0.04304	-0.05388	-0.15406	0.08529	1.3034	0.68889	-0.66083	1.29586	0.71176	2.4733	0.90516	-2.9035	2.14507	0.63015	-0.0322	-0.11266	0.08951	0.18265	0.05501	-0.01927	0.12304	-0.04083	-0.07999	0.11268	0.04098	0.34508	0.42477	-0.11606	0.06737	0.72988	-0.45223	-0.89091	-5.54476	0.46247	0.9551	0.62123
W03	0.10101	0.13723	0.04484	0.02839	0.22222	0.56559	0.0265	-1.23499	0.0202	0.52885	0.0265	-0.46051	0.0422	0.28022	-0.05943	0.03413	0.0335	1.17327	0.58276	-0.67756	1.16769	0.57028	0.9569	0.58577	1.24742	0.95978	0.44137	-0.00617	0.12427	-0.02688	-0.00099	-0.03826	-0.00859	0.08202	0.0342	0.01989	0.10507	0.12141	-0.08429	0.03842	0.07646	0.21763	0.69342	0.51512	-11.547	-11.9133	-0.56315	0.18277	0.50787
W04	0.07216	0.09655	-0.01141	0.23601	0.37113	0.58231	0.10731	-0.4153	0.2268	0.33158	-0.02061	-0.06084	0.12457	-0.07937	0.02974	0.13455	0.06578	1.0875	0.4893	-1.33421	1.08304	0.65262	0.92448	0.64849	-1.17254	0.92815	0.43607	-0.00835	0.12199	0.02098	0.05225	0.00439	0.0407	0.0612	0.01066	0.00168	0.03052	0.0686	-0.08035	-0.01726	-0.01361	0.09056	0.05318	0.21389	-0.61989	-0.97664	-0.35107	0.0834	0.20563
W05	0.13825	0.04024	-0.02419	0.15847	0.40553	0.51683	-0.0095	-0.7577	0.32258	0.39067	-0.06183	-0.45037	0.27617	0.45076	-0.06651	0.28096	0.07692	1.05268	0.72138	-0.30898	1.04901	0.7136	0.95299	0.66165	0.68581	0.95614	0.44849	-0.02021	-0.07651	0.12603	0.20284	0.1082	0.06968	-0.02195	-0.03549	-0.05777	-0.08993	-0.13503	-0.05271	-0.07956	-0.44865	-0.59068	0.82245	0.93997	-18.5787	-93.355	-0.34219	0.35871	-0.11965
50+W06	0.15837	0.2554	0.04004	-0.26314	0.35747	0.59683	-0.05544	-0.97859	0.29864	0.43701	-0.20637	-0.97897	0.05527	0.33225	0.00857	0.08843	0.09111	-0.21168	0.94953	-0.10951	-0.3901	0.59488	0.94189	0.53831	3.6413	0.9472	0.35693	-0.01631	0.22843	0.15239	0.2101	0.13799	0.10778	0.19597	0.02845	0.01558	0.09027	0.16771	-0.29722	-0.28322	0.03753	0.32608	-0.00154	0.57933	-0.07659	-0.01449	-0.08139	-0.01499	0.29395
W01	0.25769	0.56425	0.31979	-0.24739	0.43077	0.67313	0.19788	-1.10584	0.40308	0.66136	0.08869	-0.69404	0.49776	0.70406	-0.15659	0.50018	0.16172	1.10443	0.88246	-0.97604	1.10121	0.67373	0.94648	0.91596	-3.60963	0.94767	0.73305	-0.01297	0.18535	0.19954	0.36153	0.15286	0.10544	0.24948	0.02	0.00132	0.15172	0.15276	0.13006	0.17872	-0.29642	-0.01143	0.98486	0.99029	-162.216	-727.443	-1.03089	0.34948	-2.78557
W02	0.29406	0.43077	0.18211	-0.20465	0.38656	0.60009	0.12448	-1.80088	0.33788	0.61087	0.05878	-0.86884	0.41262	0.37927	0.02599	0.42929	0.12353	0.43932	0.7286	-0.24187	0.4343	0.86838	0.81839	0.9349	-1.36732	0.82799	0.81544	-0.04121	0.01151	0.03034	0.19448	-0.02387	-0.08213	0.03257	-0.02402	-0.06112	0.12343	0.05217	0.11306	0.04063	-0.03547	0.16754	0.95589	-1.67574	-57.1853	-313.691	-1.51758	-1.07941	-3.09047
W03	0.18182	0.30103	0.10422	-0.07693	0.31818	0.61811	0.08768	-1.06013	0.17172	0.64498	0.09227	-0.4156	0.29541	0.51182	-0.02736	0.29493	0.08084	1.14118	0.90718	-0.37057	1.13209	0.60816	0.96687	0.98166	-1.27276	0.96893	0.76111	-0.00587	0.19385	-0.10427	-0.08164	-0.1123	-0.0487	0.11236	0.05705	0.0523	0.15221	0.19228	-0.11862	0.0681	0.21365	0.38076	0.73603	0.37638	-25.076	-129.174	-0.75797	-0.3077	-0.0764
W04	0.24227	0.40161	0.17817	0.05394	0.41753	0.60071	0.15829	-0.4032	0.31443	0.60477	0.02172	-0.2351	0.37713	0.45113	-0.01557	0.39362	0.18625	1.14395	0.64078	-0.55223	1.1367	0.66888	0.96542	0.88258	-0.3295	0.96785	0.81375	0.00835	-0.01555	-0.12307	-0.13499	-0.13056	0.01348	0.05753	0.08415	0.08514	0.05052	0.11974	0.40965	0.43912	0.29945	0.24241	0.84508	-0.21599	-7.91824	-30.26	-0.43854	0.15584	0.19094
W05	0.30415	0.28449	0.08602	0.21644	0.43318	0.68461	0.10125	-0.44426	0.44977	0.48966	0.03889	-0.53505	0.62421	0.70599	-0.05842	0.63827	0.1147	1.07426	0.78688	-0.92206	1.0687	0.80838	0.87011	0.95097	1.82362	0.88166	0.6511	-0.01928	-0.03414	0.03613	0.10985	0.02161	-0.02257	-0.06476	-0.03489	-0.05123	-0.05368	-0.09403	-0.12336	-0.15207	-0.27719	-0.35249	0.98352	0.97825	-39.9682	-202.034	-0.40988	-2.05576	-7.02415
100+W06	0.23982	0.33302	0.13758	-0.23777	0.44706	0.64869	0.02916	-0.87969	0.39819	0.48508	-0.12485	-0.7218	0.65068	0.70433	-0.02306	0.67291	0.13328	0.86131	0.99289	-10.1297	0.87158	0.70181	0.98101	0.81457	-4.34224	0.98288	0.50602	-0.00339	0.45182	0.08932	0.17748	0.05621	0.03265	0.21806	0.04621	0.03878	0.22382	0.25367	-0.14977	-0.01079	0.22857	0.49188	0.94152	0.83094	-8.33166	-42.0373	0.28664	0.6313	0.65802
W01	0.27308	0.59354	0.32633	-0.25324	0.45385	0.68206	0.24823	-0.87826	0.41538	0.67345	0.12986	-0.81406	0.61997	0.73053	-0.10849	0.62383	0.17444	1.09416	0.94091	-0.58183	1.09046	0.81003	0.9955	0.92111	-3.16729	0.99565	0.84675	-0.02348	0.24384	0.17885	0.3625	0.13161	0.07652	0.21237	0.0178	-0.00036	0.13123	0.11635	-0.12893	-0.06052	-0.26946	-0.04465	0.97838	0.98802	-301.453	-1344.96	-2.2265	-1.1922	-9.90474
W02	0.31353	0.4688	0.27201	-0.37968	0.41091	0.66354	0.20055	-1.63729	0.36222	0.61235	0.09636	-1.06435	0.43204	0.753	-0.18166	0.4493	0.13015	0.46845	0.99837	-0.30188	0.48526	0.87206	0.69417	0.99264	-1.7131	0.70565	0.91912	-0.04282	0.1412	-0.05557	0.1052	-0.12441	-0.09891	0.06634	0.0258	-0.01526	0.16397	0.15087	-0.00089	0.21272	0.14431	0.37694	0.98616	0.97464	142.817	624.4	2.44209	2.2647	7.54524
W03	0.23232	0.42193	0.14448	-0.09717	0.36869	0.65384	0.10861	-1.20765	0.36869	0.66379	0.14308	-0.95094	0.35413	0.69787	-0.10413	0.37815	0.09687	0.66239	0.9588	0.00991	0.67595	0.83685	0.62936	1.46202	-1.74611	0.64198	0.79898	0.01111	0.05226	-0.10066	-0.17287	-0.09765	-0.0696	-0.03483	0.02932	0.05203	0.0494	0.08177	-0.03659	0.00725	0.25102	0.31543	0.98271	0.9907	-366.577	-1921.66	-3.24381	-3.05686	-17.3899
W04	0.2732	0.4171	0.24627	0.10442	0.45876	0.66451	0.17026	-0.41688	0.38144	0.6203	0.10215	-0.37644	0.54437	0.57952	-0.00658	0.56317	0.22469	0.8498	0.95721	-0.29812	0.85582	0.75831	1.00739	0.99673	-3.67153	1.00687	0.85218	-0.01175	0.0637	-0.08507	-0.02962	-0.10844	-0.0142	0.09302	0.077	0.06462	0.12793	0.21176	0.24682	0.36016	0.23279	0.41992	0.9867	0.9772	-199.25	-1038.72	-1.30431	0.10912	-10.5826
W05	0.39631	0.34993	0.29337	-0.08218	0.48387	0.69532	0.19839	-0.65105	0.46544	0.50738	0.05018	-0.37023	0.75536	0.77365	0.00759	0.77241	0.25549	0.01513	0.98944	-0.22417	-0.15074	0.85096	0.996	0.97776	23.6916	0.99632	0.77129	0.34453	0.19482	-5.03993	-24.6974	-0.1458	0	-0.40944	0.06737	0.50294	-0.39021	0.55112	0.48328	0.92259	0.6487	0.69045	0.97761	0.98844	-110.044	-557.835	-0.13561	0.26869	-3.16641
150+W06	0.28507	0.40457	0.07084	-0.08501	0.45701	0.66221	0.05585	-0.80606	0.42534	0.49804	-0.01027	-0.38873	0.65693	0.9136	-0.09284	0.68014	0.1506	0.95481	1.00698	1.25718	0.95896	0.73343	0.92698	0.8498	-1.63024	0.93378	0.58057	0.00954	0.17866	0.12851	0.13906	0.13234	0.07091	0.26897	0.00436	0.00742	0.20409	0.20706	0.46599	0.48564	0.16165	0.41589	0.98369	0.95358	-246.438	-1212.53	-4.41735	-4.23601	-9.7781
W01	0.40308	0.68451	0.41961	-0.40804	0.48385	0.73157	0.41996	-1.52907	0.45308	0.67576	0.28569	-0.94466	0.70343	0.76621	-0.06933	0.70893	0.32627	1.04066	1.00071	0.10732	1.0387	0.89689	0.99036	0.9333	0.18575	0.99065	0.85805	0.1072	0.3505	-0.07242	-0.08946	-0.04158	0.09062	0.38969	0.17904	0.33002	0.32233	0.52184	0.07509	0.30448	0.58018	0.74393	0.97868	0.9942	-293.102	-1308.65	-3.37854	-4.96045	-18.9144
W02	0.37683	0.64793	0.43015	-0.38337	0.44499	0.70137	0.29046	-1.12828	0.41091	0.63416	0.21623	-0.87142	0.62621	0.59657	0.01751	0.64168	0.49485	-0.53155	0.96319	-0.31721	-0.5377	0.88971	0.9915	0.997	-15.5256	0.99189	0.92206	0.96684	0.99111	-127.652	-550.995	-0.51604	-4.95668	2.52232	0.32977	0.97684	0.83271	0.96633	0.99858	0.99772	1	1.00005	0.97972	0.98524	-66.4266	-296.032	0.50102	1.55671	-2.58384
W03	0.35859	0.55543	0.26544	-0.17584	0.40404	0.68827	0.20227	-0.85617	0.41919	0.6761	0.26006	-0.59922	0.68073	0.88111	-0.13123	0.69427	0.41151	1.02799	1.00145	0.33667	1.02653	0.8405	0.97935	1.44771	-11.2875	0.98058	0.84778	0.28805	0.43783	-0.52083	-0.81425	-0.45595	-0.05792	0.24382	0.286	0.50952	-0.99381	0.5608	0.52978	0.67587	0.82771	0.88953	0.97962	0.93641	-154.481	-995.764	-3.5364	-2.55598	-16.9337
W04	0.34536	0.47344	0.33738	-0.14373	0.47423	0.68818	0.254	-0.36948	0.42268	0.62249	0.18461	-0.31689	0.66041	0.59741	0.01663	0.68192	0.25795	1.03028	1.03967	0.05193	1.02833	0.83296	1.00542	1.01187	-3.74119	1.00495	0.85883	-0.00588	-0.17582	-0.03595	-0.00722	-0.05247	-0.05087	-0.14933	0.01888	0.01191	-0.10104	0.03906	0.01731	0.01992	0.02841	0.08693	0.98083	0.66809	221.804	1155.7	2.33735	1.84668	4.306
W05	0.42857	0.41576	0.24229	0.03231	0.49309	0.75906	0.25896	-0.80953	0.48848	0.52911	0.11559	-0.32924	0.80202	0.85932	-0.07039	0.81172	0.31868	0.18285	1.02355	-0.25869	0.19541	0.88324	1.00988	0.98399	-0.43793	1.00894	0.86264	0.00746	0.13542	-0.21093	-0.25013	-0.08625	-0.10024	-0.00549	0.01362	0.06167	0.09126	0.13585	0.08015	0.1806	0.25663	0.33957	0.98072	0.96404	-96.4191	-483.554	-1.39707	-0.52851	-2.09111
200+W06	0.46154	0.5075	0.19302	-0.24145	0.49774	0.68292	0.15852	-1.23153	0.45249	0.59836	0.03429	-0.72568	0.33889	0.91305	-0.09429	0.86994	0.2869	0.97532	1.1078	-1.10411	0.97742	0.79593	0.89051	1.0626	-2.31198	0.89995	0.73268	0.22684	0.26319	-0.26113	-1.17467	-0.03226	0.06062	0.16811	0.25489	0.38526	0.12473	0.47404	0.56849	0.57834	0.69343	0.79919	0.98215	0.99176	-123.792	-612.164	-1.44767	-0.13261	-3.58213
W01	0.41923	0.69183	0.45671	-0.24789	0.58077	0.76395	0.42527	-1.54611	0.48846	0.68719	0.37367	-0.98381	0.96786	0.98527	-2.44799	0.96909	0.42232	0.86438	1.0864	-0.70089	0.86886	0.9202	1.0172	0.94076	-4.10135	1.01643	0.88418	0.49583	0.49537	-0.19275	-0.05263	-0.71697	-0.07911	-0.15542	0.22357	0.26473	-0.12283	0.5759	0.08698	0.30174	0.5074	0.77515	0.97807	0.94214	-209.931	-932.216	-3.03562	-9.05684	-18.1866
W02	0.42356	0.70126	0.44606	-0.43423	0.4742	0.74871	0.34302	-0.85513	0.47907	0.68592	0.2651	-1.0605	1.07868	0.40913	-2.69372	1.07403	0.5125	0.86263	1.1085	-1.12439	0.86886	0.93382	-0.35194	1.26357	-2.25534	-0.3201	0.96912	0.25467	0.11619	-0.16456	-0.16057	-0.17274	-0.09315	0.14958	0.07558	0.33016	0.22818	0.4692	0.23242	0.41464	0.63466	0.74733	0.96362	0.97166	-25.8318	-113.981	-0.14286	0.51074	-0.13269
W03	0.40909	0.58643	0.33739	-0.22216	0.46465	0.70001	0.23715	-0.78005	0.4798	0.72622	0.28458	-0.55481	0.94701	0.89441	0.0139	0.94972	0.4909	0.17615	1.01951	-0.382	0.1889	0.93664	0.70459	1.4336	-2.03446	0.72895	0.92644	0.28805	-0.17282	-0.93347	-4.70616	0.03663	0.09945	0.22697	0.06825	0.38672	0.04765	0.45463	0.62027	0.7267	0.75938	0.82236	0.9682	0.66304	28.0633	141.437	1.57503	-0.38413	5.17865
W04	0.39175	0.49874	0.35671	-0.09715	0.54639	0.73662	0.39205	-0.66757	0.45361	0.65989	0.10455	-0.01749	0.46075	0.68229	-0.29251	0.76815	0.4442	0.98869	1.3627	1.16604	0.98926	0.88766	-0.24403	1.42241	-2.22402	-0.3391	0.94974	0.01515	-0.08454	-0.14067	-0.21782	-0.13303	0.02829	0.04774	0.11	0.12335	0.05929	0.15373	0.40361	0.46364	0.43728	0.47537	0.96475	0.97218	-48.5124	-251.438	-0.67318	0.70583	-4.26561
W05	0.45622	0.58999	0.30591	0.18416	0.50691	0.771	0.26738	-0.85406	0.50691	0.59933	0.25717	-0.54494	0.88406	0.94988	-0.53941	0.95121	0.33997	1.09634	1.02076	-0.39	1.08758	0.94849	0.84363	1.02171	-2.78423	0.85341	0.91071	-0.0171	0.06678	0.01898	0.09365	0.00179	-0.02325	0.00768	-0.05662	-0.07812	0.10235	0.25743	0.00467	0.14099	0.1936	0.04237	0.98694	0.99492	764.89	544.145	4.64007	3.41892	41.2404
250+W06	0.49321	0.55339	0.32587	-0.12581	0.54751	0.6917	0.22177	-1.04151	0.49774	0.63224	0.11437	-0.75366	0.87174	0.9406	-0.90758	0.9479	0.31852	-0.08551	1.14261	-0.59973	-0.16995	0.85768	0.2659	1.01734	-2.48302	0.31704	0.74473	0.00677	0.26718	0.02026	0.09361	0.02293	-0.04453	-0.00096	0.00824	0.04753	0.13204	0.12037	0.21344	0.21066	0.16754	0.48313	0.98492	0.99646	-366.658	-1810.76	-2.14569	-0.18864	-5.19981
STI	PH	FW	DW	RCR	PH	FW	DW	RCR	PH	FW	DW	RCR	E	A	Ci	GSW	SPAD	E	A	Ci	GSW	SPAD	E	A	Ci	GSW	SPAD	Fv/Fm	Sm	ABS/RC	DIo/RC	TRo/RC	ETo/RC	REo/RC	psi(Eo)	phi(Eo)	delta(Ro)	phi(Ro)	ETo/CSm	REo/CSm	PI abs	PI total	Fv/Fm	Sm	ABS/RC	DIo/RC	TRo/RC	ETo/RC	REo/RC
W01	0.78462	0.52418	0.77527	1.0201	0.62	0.37247	0.83304	2.04805	0.63462	0.4828	1.02792	2.04947	0.769	0.44481	1.15724	0.78775	0.89689	-0.18182	0.25482	2.17255	-0.18051	0.6024	0.15946	0.26997	1.24463	0.15616	0.63136	1.01267	0.8592	0.75267	0.63123	0.79325	0.81812	0.68866	0.9395	0.95258	0.82215	0.79056	0.81326	0.70964	1.13961	0.81217	0.89404	0.50907	1.27993	1.43339	1.23621	0.83744	0.44948
W02	0.76923	0.57648	0.92047	1.11295	0.64752	0.40888	1.02121	2.9984	0.70107	0.4553	1.03573	1.9699	1.14806	0.95696	1.05388	1.15406	0.91471	-0.3034	0.31111	1.66083	-0.29586	0.28824	-1.4733	0.09484	3.9035	-1.14507	0.36985	1.0322	1.11266	0.91049	0.81735	0.94499	1.01927	0.87696	1.04083	1.07999	0.88732	0.95902	0.65492	0.57523	1.11606	0.93263	0.27012	1.45223	1.89091	6.54476	0.53753	0.0449	0.37877
W03	0.89899	0.86277	0.95516	0.97161	0.77778	0.43441	0.9735	2.23499	0.9798	0.47115	0.9735	1.46051	0.9578	0.71978	1.05943	0.96587	0.9665	-0.17327	0.41724	1.67756	-0.16769	0.42972	0.0431	0.41423	-0.24742	0.04022	0.55863	1.00617	0.87573	1.02688	1.00099	1.03826	1.00859	0.91798	0.9658	0.98011	0.89493	0.87859	1.08429	0.96158	0.92354	0.78237	0.30658	0.48488	12.547	12.9133	1.56315	0.81723	0.49213
W04	0.92784	0.90345	1.01141	0.76399	0.62887	0.41769	0.89269	1.4153	0.7732	0.66842	1.02061	1.06084	0.87543	1.07937	0.97026	0.86545	0.93422	-0.0875	0.5107	2.33421	-0.08304	0.34738	0.07552	0.35151	2.17254	0.07185	0.56393	1.00835	0.87801	0.97902	0.94775	0.99561	0.9593	0.9388	0.98934	0.99832	0.96948	0.9314	1.08035	1.01726	1.01361	0.90944	0.94682	0.78611	1.61989	1.97664	1.35107	0.9166	0.79437
W05	0.86175	0.95976	1.02419	0.84153	0.59447	0.48317	1.0095	1.7577	0.67742	0.60933	1.06183	1.45037	0.72383	0.54924	1.06651	0.71904	0.92308	-0.05268	0.27862	1.30898	-0.04901	0.2864	0.04701	0.33835	0.31419	0.04386	0.55151	1.02021	1.07651	0.87397	0.79716	0.8918	0.93032	1.02195	1.03549	1.05777	1.08993	1.13503	1.05271	1.07956	1.44865	1.59068	0.17755	0.06003	19.5787	94.355	1.34219	0.64129	1.11965
50+W06	0.84163	0.7446	0.95996	1.26314	0.64253	0.40317	1.05544	1.97859	0.70136	0.56299	1.20637	1.97897	0.94473	0.66775	0.99143	0.91157	0.90889	1.21168	0.05047	1.10951	1.3901	0.40512	0.05811	0.46169	-2.6413	0.0528	0.64307	1.01631	0.77157	0.84761	0.7899	0.86201	0.89222	0.80403	0.97155	0.98442	0.90973	0.83229	1.29722	1.28322	0.96247	0.67392	1.00154	0.42067	1.07659	1.01449	1.08139	1.01499	0.70605
W01	0.74231	0.43575	0.68021	1.24739	0.56923	0.32687	0.80212	2.10584	0.59692	0.33864	0.91131	1.69404	0.50224	0.29594	1.15659	0.49982	0.83828	-0.10443	0.11754	1.97604	-0.10121	0.32627	0.05352	0.08404	4.60963	0.05233	0.26695	1.01297	0.81465	0.80046	0.63847	0.84714	0.89456	0.75052	0.98	0.99868	0.84828	0.84724	0.86994	0.82128	1.29642	1.01143	0.01514	0.00971	163.216	728.443	2.03089	0.65052	3.78557
W02	0.70594	0.56923	0.81789	1.20465	0.61344	0.39991	0.87552	2.80088	0.66212	0.38913	0.94122	1.86884	0.58738	0.62073	0.97401	0.57071	0.87647	0.56068	0.2714	1.24187	0.5657	0.13162	0.18161	0.0651	2.36732	0.17201	0.18456	1.04121	0.98849	0.96966	0.80552	1.02387	1.08213	0.96743	1.02402	1.06112	0.87657	0.94783	0.88694	0.95937	1.03547	0.83246	0.04411	2.67574	58.1853	314.691	2.51758	2.07941	4.09047
W03	0.81818	0.69897	0.89578	1.07693	0.68182	0.38189	0.91232	2.06013	0.82828	0.35502	0.90773	1.4156	0.70459	0.48818	1.02736	0.70507	0.91916	-0.14118	0.09282	1.37057	-0.13209	0.39184	0.03313	0.01834	2.27276	0.03107	0.23889	1.00587	0.80615	1.10427	1.08164	1.1123	1.0487	0.88764	0.94295	0.9477	0.84779	0.80772	1.11862	0.9319	0.78635	0.61924	0.26397	0.62362	26.076	130.174	1.75797	1.3077	1.0764
W04	0.75773	0.59839	0.82183	0.94606	0.58247	0.39929	0.84171	1.4032	0.68557	0.39523	0.97828	1.2351	0.62287	0.54887	1.01557	0.60638	0.81375	-0.14395	0.35922	1.55223	-0.1367	0.33112	0.03458	0.11742	1.3295	0.03215	0.18625	0.99165	1.01555	1.12307	1.13499	1.13056	0.98652	0.94247	0.91585	0.91486	0.94948	0.88026	0.59035	0.56088	0.70055	0.75759	0.15492	1.21599	8.91824	31.26	1.43854	0.84416	0.80906
W05	0.69585	0.71551	0.91398	0.78356	0.56682	0.31539	0.89875	1.44426	0.55023	0.51034	0.96111	1.53505	0.37579	0.29401	1.05842	0.36173	0.8853	-0.07426	0.21312	1.92206	-0.0687	0.19162	0.12989	0.04903	-0.82362	0.11834	0.3489	1.01928	1.03414	0.96387	0.89015	0.97839	1.02257	1.06476	1.03489	1.05123	1.05368	1.09403	1.12336	1.15207	1.27719	1.35249	0.01648	0.02175	40.9682	203.034	1.40988	3.05576	8.02415
100+W06	0.76018	0.66698	0.86242	1.23777	0.55294	0.35131	0.97084	1.87969	0.60181	0.51492	1.12485	1.7218	0.34932	0.29567	1.02306	0.32709	0.86672	0.13869	0.00711	11.1297	0.12842	0.29819	0.01899	0.18543	5.34224	0.01712	0.49398	1.00339	0.54818	0.91068	0.82252	0.94379	0.96735	0.78194	0.95379	0.96122	0.77618	0.74633	1.14977	1.01079	0.77143	0.50812	0.05848	0.16906	9.33166	43.0373	0.71336	0.3687	0.34198
W01	0.72692	0.40646	0.67367	1.25324	0.54615	0.31794	0.75177	1.87826	0.58462	0.32655	0.87014	1.81406	0.38003	0.26947	1.10849	0.37617	0.82556	-0.09416	0.05909	1.58183	-0.09046	0.18997	0.0045	0.07889	4.16729	0.00435	0.15325	1.02348	0.75616	0.82115	0.6375	0.86839	0.92348	0.78763	0.9822	1.00036	0.86877	0.88365	1.12893	1.06052	1.26946	1.04465	0.02162	0.01198	302.453	1345.96	3.2265	2.1922	10.9047
W02	0.68647	0.5312	0.72799	1.37968	0.58909	0.33646	0.79945	2.63729	0.63778	0.38765	0.90364	2.06435	0.56796	0.247	1.18166	0.5507	0.86985	0.53155	0.00163	1.30188	0.51474	0.12794	0.30583	0.00736	2.7131	0.29435	0.08088	1.04282	0.8588	1.05557	0.8948	1.12441	1.09891	0.93366	0.9742	1.01526	0.83603	0.84913	1.00089	0.78728	0.85569	0.62306	0.01384	0.02536	-141.817	-623.4	-1.44209	-1.2647	-6.54524
W03	0.76768	0.57807	0.85552	1.09717	0.63131	0.34616	0.89139	2.20765	0.63131	0.33621	0.85692	1.95094	0.64587	0.30213	1.10413	0.62185	0.90313	0.33761	0.0412	0.99009	0.32405	0.16315	0.37064	-0.46202	2.74611	0.35802	0.20102	0.98889	0.94774	1.10066	1.17287	1.09765	1.0696	1.03483	0.97068	0.94797	0.9506	0.91823	1.03659	0.99275	0.74898	0.68457	0.01729	0.0093	367.577	1922.66	4.24381	4.05686	18.3899
W04	0.7268	0.5829	0.75373	0.89558	0.54124	0.33549	0.82974	1.41688	0.61856	0.3797	0.89785	1.37644	0.45563	0.42048	1.00658	0.43683	0.77531	0.1502	0.04279	1.29812	0.14418	0.24169	-0.00739	0.00327	4.67153	-0.00687	0.14782	1.01175	0.9363	1.08507	1.02962	1.10844	1.0142	0.90698	0.923	0.93538	0.87207	0.78824	0.75318	0.63984	0.76721	0.58008	0.0133	0.0228	200.25	1039.72	2.30431	0.89088	11.5826
W05	0.60369	0.65007	0.70663	1.08218	0.51613	0.30468	0.80161	1.65105	0.53456	0.49262	0.94982	1.37023	0.24464	0.22635	0.99241	0.22759	0.74451	0.98487	0.01056	1.22417	1.15074	0.14904	0.004	0.02224	-22.6916	0.00368	0.22871	0.65547	0.80518	6.03993	25.6974	1.1458	1	1.40944	0.93263	0.49706	1.39021	0.44888	0.51672	0.07741	0.3513	0.30955	0.02239	0.01156	111.044	558.835	1.13561	0.73131	4.16641
150+W06	0.71493	0.59543	0.92916	1.08501	0.54299	0.33779	0.94415	1.80606	0.57466	0.50196	1.01027	1.38873	0.34307	0.0864	1.09284	0.31986	0.8494	0.04519	-0.00698	-0.25718	0.04104	0.26657	0.07302	0.1502	2.63024	0.06622	0.41943	0.99046	0.82134	0.87149	0.86094	0.86766	0.92909	0.73103	0.99564	0.99258	0.79591	0.79294	0.53401	0.51436	0.83835	0.58411	0.01631	0.04642	247.438	1213.53	5.41735	5.23601	10.7781
W01	0.59692	0.31549	0.58039	1.40804	0.51615	0.26843	0.58004	2.52907	0.54692	0.32424	0.71431	1.94466	0.29657	0.23379	1.06933	0.29107	0.67373	-0.04066	-0.000710091	0.89268	-0.0387	0.10311	0.00964	0.0667	0.81425	0.00935	0.14195	0.8928	0.6495	1.07242	1.08946	1.04158	0.90938	0.61031	0.82096	0.66998	0.67767	0.47816	0.92491	0.69552	0.41982	0.25607	0.02132	0.0058	294.102	1309.65	4.37854	5.96045	19.9144
W02	0.62317	0.35207	0.56985	1.38337	0.55501	0.29863	0.70954	2.12828	0.58909	0.36584	0.78377	1.87142	0.37379	0.40343	0.98249	0.35832	0.50515	1.53155	0.03681	1.31721	1.5377	0.11029	0.0085	0.003	16.5256	0.00811	0.07794	0.03316	0.00889	128.652	551.995	1.51604	5.95668	-1.52232	0.67023	0.02316	0.16729	0.03367	0.00142	0.00228	0	-5.07867e-05	0.02028	0.01476	67.4266	297.032	0.49898	-0.55671	3.58384
W03	0.64141	0.44457	0.73456	1.17584	0.59596	0.31173	0.79773	1.85617	0.58081	0.3239	0.73994	1.59922	0.31927	0.11889	1.13123	0.30573	0.58849	-0.02799	-0.00145	0.66333	-0.02653	0.1595	0.02065	-0.44771	12.2875	0.01942	0.15222	0.71195	0.56217	1.52083	1.81425	1.45595	1.05792	0.75618	0.714	0.49048	1.99381	0.4392	0.47022	0.32413	0.17229	0.11047	0.02038	0.06359	155.481	996.764	4.5364	3.55598	17.9337
W04	0.65464	0.52656	0.66262	1.14373	0.52577	0.31182	0.746	1.36948	0.57732	0.37751	0.81539	1.31689	0.33959	0.40259	0.98337	0.31808	0.74205	-0.03028	-0.03967	0.94807	-0.02833	0.16704	-0.00542	-0.01187	4.74119	-0.00495	0.14117	1.00588	1.17582	1.03595	1.00722	1.05247	1.05087	1.14933	0.98112	0.98809	1.10104	0.96094	0.98269	0.98008	0.97159	0.91307	0.01917	0.33191	-220.804	-1154.7	-1.33735	-0.84668	-3.306
W05	0.57143	0.58424	0.75771	0.96769	0.50691	0.24094	0.74104	1.80953	0.51152	0.47089	0.88441	1.32924	0.19798	0.14068	1.07039	0.18828	0.68132	0.81715	-0.02355	1.25869	0.80459	0.11676	-0.00988	0.01601	1.43793	-0.00894	0.13736	0.99254	0.86458	1.21093	1.25013	1.08625	1.10024	1.00549	0.98638	0.93833	0.90874	0.86415	0.91985	0.8194	0.74337	0.66043	0.01928	0.03596	97.4191	484.554	2.39707	1.52851	3.09111
200+W06	0.53846	0.4925	0.80698	1.24145	0.50226	0.31708	0.84148	2.23153	0.54751	0.40164	0.96571	1.72568	0.66111	0.08695	1.09429	0.13006	0.7131	0.02468	-0.1078	2.10411	0.02258	0.20407	0.10949	-0.0626	3.31198	0.10005	0.26732	0.77316	0.73681	1.26113	2.17467	1.03226	0.93938	0.83189	0.74511	0.61474	0.87527	0.52596	0.43151	0.42166	0.30657	0.20081	0.01785	0.00824	124.792	613.164	2.44767	1.13261	4.58213
W01	0.58077	0.30817	0.54329	1.24789	0.41923	0.23605	0.57473	2.54611	0.51154	0.31281	0.62633	1.98381	0.03214	0.01473	3.44799	0.03091	0.57768	0.13562	-0.0864	1.70089	0.13114	0.0798	-0.0172	0.05924	5.10135	-0.01643	0.11582	0.50417	0.50463	1.19275	1.05263	1.71697	1.07911	1.15542	0.77643	0.73527	1.12283	0.4241	0.91302	0.69826	0.4926	0.22485	0.02193	0.05786	210.931	933.216	4.03562	10.0568	19.1866
W02	0.57644	0.29874	0.55394	1.43423	0.5258	0.25129	0.65698	1.85513	0.52093	0.31408	0.7349	2.0605	-0.07868	0.59087	3.69372	-0.07403	0.4875	0.13737	-0.1085	2.12439	0.13114	0.06618	1.35194	-0.26357	3.25534	1.3201	0.03088	0.74533	0.88381	1.16456	1.16057	1.17274	1.09315	0.85042	0.92442	0.66984	0.77182	0.5308	0.76758	0.58536	0.36534	0.25267	0.03638	0.02834	26.8318	114.981	1.14286	0.48926	1.13269
W03	0.59091	0.41357	0.66261	1.22216	0.53535	0.29999	0.76285	1.78005	0.5202	0.27378	0.71542	1.55481	0.05299	0.10559	0.9861	0.05028	0.5091	0.82385	-0.01951	1.382	0.8111	0.06336	0.29541	-0.4336	3.03446	0.27105	0.07356	0.71195	1.17282	1.93347	5.70616	0.96337	0.90055	0.77303	0.93175	0.61328	0.95235	0.54537	0.37973	0.2733	0.24062	0.17764	0.0318	0.33696	-27.0633	-140.437	-0.57503	1.38413	-4.17865
W04	0.60825	0.50126	0.64329	1.09715	0.45361	0.26338	0.60795	1.66757	0.54639	0.34011	0.89545	1.01749	0.53925	0.31771	1.29251	0.23185	0.5558	0.01131	-0.3627	-0.16604	0.01074	0.11234	1.24403	-0.42241	3.22402	1.3391	0.05026	0.98485	1.08454	1.14067	1.21782	1.13303	0.97171	0.95226	0.89	0.87665	0.94071	0.84627	0.59639	0.53636	0.56272	0.52463	0.03525	0.02782	49.5124	252.438	1.67318	0.29417	5.26561
W05	0.54378	0.41001	0.69409	0.81584	0.49309	0.229	0.73262	1.85406	0.49309	0.40067	0.74283	1.54494	0.11594	0.05012	1.53941	0.04879	0.66003	-0.09634	-0.02076	1.39	-0.08758	0.05151	0.15637	-0.02171	3.78423	0.14659	0.08929	1.0171	0.93322	0.98102	0.90635	0.99821	1.02325	0.99232	1.05662	1.07812	0.89765	0.74257	0.99533	0.85901	0.8064	0.95763	0.01306	0.00508	-763.89	-543.145	-3.64007	-2.41892	-40.2404
250+W06	0.50679	0.44661	0.67413	1.12581	0.45249	0.3083	0.77823	2.04151	0.50226	0.36776	0.88563	1.75366	0.12826	0.0594	1.90758	0.0521	0.68148	1.08551	-0.14261	1.59973	1.16995	0.14232	0.7341	-0.01734	3.48302	0.68296	0.25527	0.99323	0.73282	0.97974	0.90639	0.97707	1.04453	1.00096	0.99176	0.95247	0.86796	0.87963	0.78656	0.78934	0.83246	0.51687	0.01508	0.00354	367.658	1811.76	3.14569	1.18864	6.19981
[truncated: 23 more columns]

## Sheet: Table S2
PH	FW	DW	RCR	E	A	Ci	GSW	Fv/Fm	Sm	ABS/RC	DIo/RC	TRo/RC	ETo/RC	REo/RC	psi(Eo)	phi(Eo)	delta(Ro)	phi(Ro)	ETo/CSm	REo/CSm	PIabs	PItotal	SPAD
32.5	0.68268	0.0566	0.45826	0.00671	26.0953	288.301	0.43642	0.80925	32.3737	1.16755	0.25843	0.90915	0.63163	0.2425	0.74995	0.60688	0.3846	0.2299	6647	2284.25	11.0632	6.3699	35.4
25.675	0.45943	0.04338	0.499	0.00412	15.9856	292.408	0.27138	0.7765	24.4282	1.0794	0.24363	0.83075	0.55523	0.20725	0.68138	0.52883	0.3769	0.19838	5632	2196.5	8.90275	5.4148	34
24.75	0.59828	0.05018	0.53321	0.00545	13.9707	323.969	0.363	0.80975	27.4714	1.06195	0.20113	0.85865	0.60513	0.2225	0.70693	0.57328	0.37185	0.21193	6744.25	2518.25	9.9005	5.75408	34.325
24.25	0.6168	0.05433	0.73884	0.00586	12.0769	337.006	0.39569	0.8085	23.8673	1.08818	0.20765	0.87238	0.61428	0.20425	0.69908	0.56528	0.3365	0.19125	7165.25	2447.5	9.29375	4.8522	33.825
27.125	0.63493	0.0558	0.6419	0.00793	24.1726	312.519	0.54132	0.804	28.1909	1.134	0.22348	0.91153	0.63575	0.22775	0.70503	0.56643	0.36083	0.20685	7760	2909.75	8.68275	5.0157	36.4
27.625	0.5866	0.0487	0.5464	0.00959	19.5479	339.902	0.66954	0.81225	44.549	1.13688	0.22775	0.90915	0.62023	0.26025	0.74613	0.60343	0.43093	0.2592	6039.25	2246.5	13.7508	11.1454	33.2
32.5	0.68268	0.0566	0.45826	0.00671	26.0953	288.301	0.43642	0.80925	32.3737	1.16755	0.25843	0.90915	0.63163	0.2425	0.74995	0.60688	0.3846	0.2299	6647	2284.25	11.0632	6.3699	35.4
25.5	0.35785	0.04388	0.46747	0.00516	11.6075	333.634	0.34379	0.8195	27.8156	0.87878	0.16313	0.72118	0.51675	0.167	0.70458	0.5781	0.3162	0.18175	5405.75	1621	12.6077	5.17342	31.75
24.125	0.29748	0.0385	0.57163	0.00337	7.72267	333.446	0.21813	0.81975	26.3733	0.93458	0.165	0.77018	0.56503	0.182	0.73495	0.60608	0.32625	0.19478	5782.5	1876	14.3425	6.44273	29.675
23.625	0.27748	0.03813	0.57431	0.00255	7.03179	319.578	0.16417	0.82825	24.4797	0.95873	0.16475	0.7895	0.5833	0.191	0.7366	0.6071	0.33413	0.20315	7504	2422.5	14.0442	6.65429	29.225
19.4	0.21538	0.03285	0.64525	0.00199	6.10076	308.289	0.12703	0.7225	21.0267	1.2521	0.28155	0.94695	0.57439	0.148	0.61568	0.4066	0.26063	0.10993	6147.88	1588.75	4.6445	1.63111	23.85
18.875	0.21038	0.03075	0.57186	0.000215686	0.3844	994.057	0.01349	0.408	16.3367	1.3926	0.27203	1.56098	0.6816	0.28019	0.58228	0.44622	0.43184	0.0975	6068.85	1595	5.44967	1.4323	20.45
25.675	0.45943	0.04338	0.499	0.00412	15.9856	292.408	0.27138	0.7765	24.4282	1.0794	0.24363	0.83075	0.55523	0.20725	0.68138	0.52883	0.3769	0.19838	5632	2196.5	8.90275	5.4148	34
19.75	0.26485	0.03993	0.55536	0.00473	15.2977	308.163	0.31319	0.8015	27.1803	0.98278	0.19913	0.78505	0.56593	0.18175	0.7092	0.57113	0.33443	0.19025	3688.5	1263.5	9.936	5.04998	31.1
18.125	0.26152	0.03548	0.60112	0.00242	9.92269	284.807	0.15488	0.8085	24.1471	1.04665	0.19625	0.85058	0.60083	0.2005	0.69775	0.56115	0.33038	0.18803	4995.25	2107.25	9.2185	4.5076	29.8
17.625	0.24405	0.03158	0.68846	0.00234	3.94851	345.527	0.14945	0.80975	20.979	1.13938	0.218	0.9341	0.61015	0.1935	0.6638	0.5369	0.3151	0.16845	5637	1729.25	7.618	3.37375	29.575
16	0.16175	0.02472	0.6903	0.00154	6.44902	287.287	0.09724	0.02575	0.2172	138.867	134.483	1.25945	3.30733	-0.3155	0.45668	0.01225	0.06305	0.00668	8	5	0	-0.000275	17.175
14.8	0.13725	0.02403	0.71568	-0.000324143	9.44538	1080.07	-0.02009	0.57875	21.5899	1.25703	0.28275	0.97425	0.60695	0.17625	0.62988	0.35423	0.2909	0.1053	4323	1285.75	3.2525	1.36818	16.575
24.75	0.59828	0.05018	0.53321	0.00545	13.9707	323.969	0.363	0.80975	27.4714	1.06195	0.20113	0.85865	0.60513	0.2225	0.70693	0.57328	0.37185	0.21193	6744.25	2518.25	9.9005	5.75408	34.325
22.25	0.51618	0.04793	0.51807	0.00522	10.0558	343.222	0.35061	0.81475	24.0575	1.0905	0.20133	0.8915	0.61033	0.20425	0.68275	0.56188	0.33278	0.1862	7312.75	2421.5	9.1435	4.5018	33.175
20.25	0.41818	0.04495	0.57423	0.00384	6.82022	332.833	0.25594	0.8145	22.146	1.17268	0.21755	0.95508	0.6346	0.1975	0.6666	0.5433	0.31525	0.17118	7544.25	2346.75	7.78525	3.56313	31.55
19	0.34585	0.04293	0.58502	0.00352	4.221	357.704	0.22573	0.80075	26.0358	1.16885	0.2359	0.9425	0.64725	0.23025	0.6862	0.54345	0.35348	0.1946	6991	2500	7.41525	3.93905	31
15.875	0.26598	0.03686	0.62697	0.00174	1.66093	366.484	0.11098	0.5765	15.4436	1.61505	0.3649	1.25015	0.64018	0.16825	0.50475	0.28118	0.7414	0.09308	3171.25	816.25	1.70575	0.63568	20.2
14.625	0.24743	0.03325	0.65167	0.000288794	1.47513	319.467	0.01825	0.5765	32.2191	2.05325	1.14768	0.8272	0.54495	0.172	0.65868	0.35158	0.35413	0.11558	2561	688.25	2.38225	1.02218	17.475
24.25	0.6168	0.05433	0.73884	0.00586	12.0769	337.006	0.39569	0.8085	23.8673	1.08818	0.20765	0.87238	0.61428	0.20425	0.69908	0.56528	0.3365	0.19125	7165.25	2447.5	9.29375	4.8522	33.825
22.5	0.55725	0.05495	0.56447	0.00513	13.0355	326.983	0.34245	0.81525	20.9556	1.06535	0.1968	0.86855	0.58928	0.19175	0.69163	0.56433	0.32623	0.17813	7741	2489.75	9.42025	4.4128	31.6
18.375	0.36909	0.04465	0.69899	0.00365	6.6286	342.254	0.23994	0.80175	24.2385	1.2221	0.23568	0.98628	0.606	0.1925	0.64025	0.51715	0.3195	0.16835	4230	1372.75	6.51075	3.67598	27.525
17.625	0.35953	0.04095	0.66169	0.00267	5.07804	339.225	0.17285	0.818	22.3469	1.18075	0.2138	0.96698	0.623	0.18525	0.64525	0.52875	0.29345	0.15075	5396.75	1566	7.13025	2.81465	26.225
15.875	0.32478	0.036	0.84503	0.00199	4.862	331.401	0.12586	0.81325	28.0637	1.1273	0.20915	0.91815	0.64553	0.23475	0.68588	0.55855	0.3705	0.18378	7041.25	2398.75	9.02975	4.43038	25.1
14.75	0.30918	0.03495	0.81062	0.00316	3.83694	435.582	0.09174	0.79625	25.8851	1.24125	0.25288	0.98843	0.5969	0.1945	0.62218	0.49555	0.31655	0.16185	4273.25	1312.75	5.22975	2.5456	18.8
27.125	0.63493	0.0558	0.6419	0.00793	24.1726	312.519	0.54132	0.804	28.1909	1.134	0.22348	0.91153	0.63575	0.22775	0.70503	0.56643	0.36083	0.20685	7760	2909.75	8.68275	5.0157	36.4
23.375	0.60938	0.05715	0.54018	0.00574	13.2765	333.304	0.38923	0.82025	30.3477	0.99108	0.17815	0.8129	0.59145	0.23275	0.73005	0.59915	0.39328	0.23478	8169	3141.25	12.5783	7.97838	33.6
18.875	0.4543	0.051	0.50297	0.00298	7.10687	330.776	0.19581	0.8195	29.1534	1.09303	0.19893	0.89183	0.6501	0.2425	0.72963	0.59545	0.3802	0.2263	8717.25	3352.25	11.0895	6.78368	32.225
16.375	0.41275	0.03943	0.69465	0.00194	5.47147	310.148	0.1232	0.527	22.6988	6.84928	5.74285	1.04443	0.63575	0.321	0.65753	0.28155	0.50163	0.09285	4009.75	225.25	3.05025	1.5526	27.1
15.5	0.37095	0.04228	0.62116	0.00157	3.4005	334.519	0.10192	0.798	24.3734	1.3732	0.27938	0.99015	0.69948	0.229	0.69543	0.5315	0.3279	0.17875	7138	2384.25	6.4545	3.31253	24.8
14.75	0.26033	0.03873	0.52369	0.000919379	1.21161	481.096	0.02641	0.81775	26.3083	1.11248	0.20255	0.9099	0.65053	0.226	0.74495	0.61068	0.3239	0.1536	7723.75	2499.5	7.00175	4.8032	24.025
27.625	0.5866	0.0487	0.5464	0.00959	19.5479	339.902	0.66954	0.81225	44.549	1.13688	0.22775	0.90915	0.62023	0.26025	0.74613	0.60343	0.43093	0.2592	6039.25	2246.5	13.7508	11.1454	33.2
23.25	0.43678	0.04675	0.69018	0.00906	13.0531	336.989	0.61033	0.8255	34.3729	0.96363	0.1799	0.7837	0.55338	0.20925	0.7249	0.59403	0.39203	0.21573	7834.25	2882.75	13.2348	7.5111	30.175
21	0.39125	0.042	0.67632	0.00335	5.77976	347.739	0.219	0.815	24.4208	1.03533	0.18733	0.85805	0.59998	0.2035	0.71165	0.58003	0.33448	0.19345	6943.75	2270.75	10.6077	5.66323	28.775
19.75	0.34928	0.04525	0.59285	0.00329	1.6889	371.459	0.21416	0.8045	36.5897	0.99078	0.19608	0.78883	0.57625	0.19025	0.74288	0.59895	0.34298	0.20553	3225	1155.5	11.528	6.51015	28.2
14.875	0.2889	0.0393	0.67833	0.00634	1.69962	371.951	0.08708	0.628	32.8244	1.43375	0.49528	0.93848	0.58263	0.2165	0.55595	0.37095	0.37718	0.13633	2606	947.25	4.2155	2.2381	23.675
14	0.26198	0.03283	0.61514	0.00123	1.16105	648.389	0.03488	0.80675	32.6465	1.11385	0.20643	0.8883	0.64785	0.2605	0.73998	0.57475	0.37403	0.228	4750.25	1773.25	11.447	5.76073	22.625
32.5	0.68268	0.0566	0.45826	0.00671	26.0953	288.301	0.43642	0.80925	32.3737	1.16755	0.25843	0.90915	0.63163	0.2425	0.74995	0.60688	0.3846	0.2299	6647	2284.25	11.0632	6.3699	35.4
20.15	0.25428	0.04715	0.93854	-0.00122	6.64967	626.348	-0.07878	0.7235	16.4805	1.49438	0.37043	1.1239	0.52895	0.109	0.4852	0.36965	0.20643	0.08268	1442	312.5	3.05075	1.10015	21.325
18.5	0.22315	0.0454	0.96502	-0.00070074	3.06712	569.693	-0.04417	0.01225	0.31438	190.563	188.252	1.84638	0.41089	0.918	0.25218	0.00478	3.46528	0.00655	6.2	7.1	0	3e-05	11.55
17.75	0.21705	0.04255	0.86073	-0.000631835	1.54202	456.042	-0.03948	0.0175	0.3877	353.129	347.837	2.93337	1.38466	2.6444	0.57705	0.00838	0.61073	0.01285	13.5	17.25	0	0.00072	6.725
16.775	0.18325	0.03283	1.15897	-0.000272814	-0.01853	257.36	-0.01689	0.01725	0.18789	343.378	338.453	3.98075	3.7648	4.82925	0.82923	0.01408	1.86828	0.02073	12	17.75	0	-0.000575	3.65
13.625	0.16115	0.03253	1.16678	0.000909993	-2.25474	490.369	0.05723	0.01775	1.8733	246.272	241.171	3.66898	6.3522	4.65275	1.4482	0.02118	1.09227	0.02375	12.25	15.5	0	-5e-05	2.825
25.675	0.45943	0.04338	0.499	0.00412	15.9856	292.408	0.27138	0.7765	24.4282	1.0794	0.24363	0.83075	0.55523	0.20725	0.68138	0.52883	0.3769	0.19838	5632	2196.5	8.90275	5.4148	34
16.625	0.18785	0.0443	1.4962	-0.00125	4.97332	485.64	-0.08029	0.20975	35.4755	2.04105	1.5945	0.44655	0.02493	0.0785	0.4561	0.13045	0.45225	0.05358	8	194.5	1.21025	0.64538	9.8
15.75	0.18373	0.03798	1.39764	0.00231	4.33849	363.134	0.15352	0.03425	65.3636	62.8052	76.6681	2.09148	1.15455	0.84775	0.1561	0.00835	0.01645	0.00458	11	11	0.00025	3e-05	4.475
15.125	0.15458	0.03468	1.31601	0.00219	0.02601	380.679	0.13969	0.01075	0.61948	-153.077	-151.879	-1.19802	-0.7022	-1.3565	0.81563	0.00945	1.07975	0.01238	8.75	15.25	0	-0.0001	4.35
14.25	0.1372	0.03078	1.06201	0.00631	0.58847	385.163	0.4173	0.01575	0.36055	72.7803	72.3658	0.41453	-0.3091	0.74275	0.24618	0.00248	0.74243	0.0143	4.5	16.75	0	7.5e-05	3.75
13.5	0.11545	0.0285	0.92571	0.000565966	-1.73444	621.189	0.03559	0.02825	0.6924	28.9623	28.0129	0.94943	0.27165	0.23475	0.1896	0.00625	1.33928	0.01575	3.5	8.75	0	-0.000325	2.25
24.75	0.59828	0.05018	0.53321	0.00545	13.9707	323.969	0.363	0.80975	27.4714	1.06195	0.20113	0.85865	0.60513	0.2225	0.70693	0.57328	0.37185	0.21193	6744.25	2518.25	9.9005	5.75408	34.325
19.25	0.2599	0.04885	1.19172	-0.000944327	5.82914	543.479	-0.06087	0.24825	13.3202	13.3243	2.59725	1.3422	0.49453	0.1095	0.41655	0.09168	0.2883	0.01928	299.25	31.5	0.029	0.01555	14.75
16.875	0.22848	0.04578	1.09848	-0.00076942	1.29681	444.024	-0.04795	0.21375	17.1317	27.6914	26.1819	1.50948	0.79133	0.2395	0.54213	0.11665	0.5366	0.03828	22.5	158.5	0.63775	0.34046	13.45
15.625	0.2071	0.04473	1.17714	0.00184	0.57564	320.759	0.11763	0.014	0.25538	390.349	386.705	3.64395	2.45493	4.09175	0.5712	0.00888	2.7625	0.023	15.75	31	0	-0.00015	5.6
14.75	0.1865	0.04003	0.98973	-0.000152542	-0.02028	214.899	-0.00963	0.0165	1.74693	165.113	200.479	3.89518	2.15183	3.99025	0.5521	0.0057	1.9446	0.01303	7	14.25	0	0.00015	5.475
13.25	0.17948	0.03828	0.94914	0.00449	-0.27263	447.727	0.29443	0.02575	9.25685	-28.7399	-28.2461	-0.49375	0.83758	-0.92975	0.53855	0.02095	0.846	0.01945	1.66667	16.75	0.00025	0.00153	2.175
24.25	0.6168	0.05433	0.73884	0.00586	12.0769	337.006	0.39569	0.8085	23.8673	1.08818	0.20765	0.87238	0.61428	0.20425	0.69908	0.56528	0.3365	0.19125	7165.25	2447.5	9.29375	4.8522	33.825
15.25	0.25763	0.0485	1.04568	-0.000512737	6.16769	786.644	-0.03286	0.7655	18.7623	1.76273	0.41045	1.17865	0.56305	0.16225	0.47545	0.36478	0.28693	0.10705	1748.5	520.5	1.96525	0.82848	11.75
14.125	0.24628	0.04573	1.03674	-0.000843544	4.33826	523.111	-0.05409	0.12525	29.0223	9.70465	6.49113	1.25495	0.51855	0.16525	0.67453	0.0681	0.54055	0.04073	215.25	180.25	0.0425	0.01288	11.2
13.125	0.20693	0.04508	1.04685	0.000880157	0.51682	437.475	0.05705	0.01075	0.5441	217.908	215.898	2.01023	0.54725	2.36575	0.22178	0.000875	1.24285	0.01318	4.5	17.25	0	-0.000275	8.175
12.75	0.19233	0.04053	1.01183	-0.000177426	-0.47908	319.504	-0.01121	0.0155	7.92175	-240.274	-239.774	-1.16668	-0.5201	-0.67525	0.65333	0.0102	1.25268	0.01393	12.25	18.5	0.00025	7.5e-05	5.65
11	0.16245	0.03303	1.23207	6.63016e-05	-4.38026	-55.9574	0.00425	0.0285	0.66405	53.8784	52.4188	1.45965	0.1807	1.0755	0.3633	0.01105	2.02678	0.0178	7	14.5	0	0.00185	3.8
27.125	0.63493	0.0558	0.6419	0.00793	24.1726	312.519	0.54132	0.804	28.1909	1.134	0.22348	0.91153	0.63575	0.22775	0.70503	0.56643	0.36083	0.20685	7760	2909.75	8.68275	5.0157	36.4
16.125	0.30678	0.05633	1.12827	-0.000417785	6.73494	409.081	-0.02653	0.14275	1.69228	22.2023	21.0864	1.22345	0.4077	0.255	0.36763	0.03968	0.12745	0.01273	65	16.25	0.01475	0.00495	10.425
15.375	0.20025	0.05015	0.92707	-0.000588861	5.15173	600.68	-0.03719	0.01325	0.61328	46.4579	45.374	1.28515	1.9427	1.8275	0.49875	0.00768	2.14545	0.0184	10.75	27	0	-7.5e-05	6.975
14	0.19345	0.04473	1.05981	0.00781	0.25521	382.576	0.62292	0.018	0.32588	125.923	124.888	1.03514	0.46493	0.9489	0.44118	0.00495	-0.34855	0.00648	3.25	7.5	0.0003125	-2.5e-05	5.425
13.75	0.15298	0.04135	1.16154	0.00648	-0.56917	393.363	0.43554	0.0155	1.01385	110.473	108.288	2.185	0.97175	0.704	0.4461	0.009	0.59695	0.00178	10.25	2	0	7.5e-05	4.25
13.375	0.1454	0.04088	1.19012	-0.000763992	-0.50189	434.402	-0.04741	0.0105	0.14323	-866.251	-121.382	-3.31803	-1.53783	-9.16475	0.41725	0.00498	1.65266	0.00733	7.5	11.5	0	-2.5e-05	1.875
27.625	0.5866	0.0487	0.5464	0.00959	19.5479	339.902	0.66954	0.81225	44.549	1.13688	0.22775	0.90915	0.62023	0.26025	0.74613	0.60343	0.43093	0.2592	6039.25	2246.5	13.7508	11.1454	33.2
17.75	0.2365	0.0514	1.0811	0.01162	0.98658	377.123	0.93073	0.8135	18.7405	1.22395	0.23105	0.98315	0.62953	0.18375	0.62055	0.50378	0.29365	0.14933	7645.25	2273	6.0215	2.52533	13.45
15.275	0.20608	0.04728	1.02706	0.00133	0.13907	3783	0.08598	0.0475	7.53155	10.609	9.80175	0.64855	0.22868	0.089	0.55455	0.02625	0.5496	0.0176	55.75	26.75	0.0152	0.00202	9.9
15	0.19815	0.04598	0.98683	0.0004334	-0.13638	-87.4154	0.02748	0.01325	2.06803	281.307	276.382	4.92518	3.24753	2.805	0.45998	0.00665	0.83072	0.01025	20	15.25	0	0.0002	8.85
13.875	0.186	0.04098	1.21931	0.000236702	-2.10726	715.192	0.01512	0.0145	0.367	141.873	139.648	2.2253	0.70248	1.1925	0.3185	0.0054	2.5606	0.01083	5.75	12.25	0	-5e-05	6.775
12.5	0.18085	0.0379	1.11548	0.01041	-2.78775	543.752	0.78333	0.01225	0.15783	417.983	412.629	2.8599	0.73723	1.6135	0.334	0.00445	2.15593	0.01095	7.5	13.75	0	-2.5e-05	4.725
32.5	0.68268	0.0566	0.45826	0.00671	26.0953	288.301	0.43642	0.80925	32.3737	1.16755	0.25843	0.90915	0.63163	0.2425	0.74995	0.60688	0.3846	0.2299	6647	2284.25	11.0632	6.3699	35.4
20.625	0.3296	0.05818	0.93919	0.00107	7.04505	358.829	0.06815	0.66225	15.6336	2.1226	0.8978	1.22475	0.62688	0.15625	0.48805	0.33805	0.25105	0.08548	2197	551.25	1.974	0.72653	22.35
19.4	0.23118	0.05158	0.77631	0.000359122	2.19309	1328.96	0.02284	0.02325	2.4755	58.4716	67.5936	1.4522	-0.07755	0.45125	0.10928	0.00193	0.3	0.00748	0.75	8.75	0	-0.00137	9.45
19	0.22293	0.04925	0.83131	3.01728e-05	2.05857	1201.43	0.0019	0.329	8.39538	1.7349	0.60343	3.6286	2.31233	2.0515	0.50275	0.14425	0.62348	0.03893	411.781	126.188	0.379	0.11778	5.425
17.775	0.22135	0.04043	0.89116	6.46768e-05	1.74067	234.748	0.00408	0.07225	5.009	11.0011	52.4379	0.93858	0.63938	0.07875	0.32825	0.02255	0.34053	0.01215	4.75	45.25	0.00425	0.00173	5.025
16.625	0.21355	0.03545	0.9091	-0.000115428	1.54589	1470.72	-0.00717	0.011	0.247	294.121	291.026	2.29903	1.2256	1.0745	0.48403	0.0056	0.65688	0.00453	10.75	12	0	2.5e-05	4.1
25.675	0.45943	0.04338	0.499	0.00412	15.9856	292.408	0.27138	0.7765	24.4282	1.0794	0.24363	0.83075	0.55523	0.20725	0.68138	0.52883	0.3769	0.19838	5632	2196.5	8.90275	5.4148	34
18	0.20918	0.04493	0.98298	-0.00607	1.51604	1141.41	-0.31075	0.78375	21.1607	1.5414	0.32733	1.17543	0.6582	0.23975	0.56348	0.43995	0.37023	0.1683	1241	496.25	3.138	2.01718	12.575
17	0.17878	0.04083	0.93255	0.00074823	1.04071	692.223	0.04668	0.0415	7.5472	21.553	20.5928	0.96025	-0.24115	-0.4575	0.20758	0.0097	2.0218	0.0287	6	17.25	0.1465	0.0009	6.275
16.375	0.1781	0.0392	1.03011	0.00126	0.11767	793.332	0.07988	0.021	2.1587	10.2964	9.79098	0.07873	0.06303	0.408	0.42695	0.00858	2.04168	0.01763	8.5	15.75	-0.00015	0.000495	2.75
15.125	0.16808	0.034	0.93384	3.50043e-05	0.04803	4832.21	0.0022	0.111	4.99868	66.1557	64.7314	1.3838	0.06108	0.31	0.1243	0.03813	-0.41868	0.0065	0.25	6	0.03075	0.02478	2.65
13.375	0.1443	0.03188	1.02819	0.00557	-4.21339	951.886	0.35825	0.219	0.44653	43.8668	42.4819	1.38478	0.3126	0.502	0.47593	0.12058	1.01205	0.05375	7	16	0.782	0.35923	1.05
24.75	0.59828	0.05018	0.53321	0.00545	13.9707	323.969	0.363	0.80975	27.4714	1.06195	0.20113	0.85865	0.60513	0.2225	0.70693	0.57328	0.37185	0.21193	6744.25	2518.25	9.9005	5.75408	34.325
24.25	0.28188	0.04885	0.77876	0.000234882	5.78713	-80.1578	0.0146	0.81125	20.2555	1.20085	0.22835	0.97253	0.58343	0.1635	0.61933	0.49648	0.27603	0.13535	3934.25	1055.25	5.7565	2.22298	19.175
20.5	0.2124	0.04555	0.75481	0.000180582	0.25629	736.304	0.01128	0.72225	9.63183	1.7804	0.48543	1.29293	0.44535	0.0935	0.357	0.24585	0.20795	0.0525	679	145.5	0.7135	0.213	8.2
15.625	0.20115	0.043	1.04026	0.00202	-6.45475	889.656	0.12996	0.01175	2.65808	424.475	420.383	4.09228	2.3254	4.43725	0.679	0.00958	1.22764	0.01248	17	22.25	0	-0.00055	6.9
14.375	0.19378	0.03713	0.85272	0.000112565	-6.25478	3980.77	0.00705	0.02425	0.5358	66.3109	64.4268	1.88403	0.8856	0.3545	0.18855	0.007	-0.24098	0.0038	23.25	11	0	-0.0001	5.225
12.875	0.1638	0.0359	0.82904	0.00161	-6.05774	983.072	0.09839	0.0165	2.22733	93.3602	91.4465	1.91373	0.548	0.87925	0.23848	0.00318	0.89713	0.01065	4.5	16.25	0	0	2.525
24.25	0.6168	0.05433	0.73884	0.00586	12.0769	337.006	0.39569	0.8085	23.8673	1.08818	0.20765	0.87238	0.61428	0.20425	0.69908	0.56528	0.3365	0.19125	7165.25	2447.5	9.29375	4.8522	33.825
18.75	0.41228	0.05545	0.78379	0.000442547	4.24515	732.161	0.02843	0.79975	27.4291	1.23808	0.25808	0.98855	0.64525	0.241	0.67545	0.5407	0.35138	0.1982	4587	1601	7.312	4.30493	19.075
16.625	0.24378	0.05315	0.91254	0.000202652	1.41811	448.049	0.01272	0.30675	9.82303	19.3787	17.8862	1.5221	0.3392	0.12225	0.2376	0.07843	0.44863	0.02473	103.5	33.5	0.0805	0.03323	6.3
15	0.2342	0.04878	1.01697	-4.3296e-05	0.03951	1574.34	-0.00272	0.14475	82.8526	582.114	575.385	5.71586	2.11377	1.88265	0.54455	0.0471	0.66485	0.02995	63	16.75	0.09775	0.06863	5
14	0.23285	0.0443	0.97297	-3.17371e-05	-0.14338	1597.81	-0.00196	0.01025	0.4815	177.389	175.16	2.229	0.7051	1.283	0.4766	0.00588	3.02725	0.00983	12.25	22	0	7.5e-05	4.775
13.25	0.20978	0.04865	0.75176	0.00729	-5.10138	1086.51	0.52987	0.022	0.37103	129.453	126.813	2.64019	0.64427	-1.025	0.34358	0.00663	0.47948	0.01208	5.75	9.75	0	4e-05	1.7
27.125	0.63493	0.0558	0.6419	0.00793	24.1726	312.519	0.54132	0.804	28.1909	1.134	0.22348	0.91153	0.63575	0.22775	0.70503	0.56643	0.36083	0.20685	7760	2909.75	8.68275	5.0157	36.4
18.375	0.38688	0.05925	0.93099	0.000372794	8.17868	98.1907	0.02374	0.8135	18.7405	1.22395	0.23105	0.98315	0.62953	0.18375	0.62055	0.50378	0.29365	0.14933	7645.25	2273	6.0215	2.52533	20.075
14.925	0.32403	0.05363	0.98535	0.00103	1.18509	-257.396	0.06406	0.0475	7.53155	10.609	9.80175	0.64855	0.22868	0.089	0.55455	0.02625	0.5496	0.0176	55.75	26.75	0.0152	0.00202	12.7
14.5	0.31278	0.053	0.87955	3.17424e-05	0.53768	-7091.55	0.00199	0.01325	2.06803	281.307	276.382	4.92518	3.24753	2.805	0.45998	0.00665	0.83072	0.01025	20	15.25	0	0.0002	8.325
13.875	0.29898	0.04935	0.85324	-7.83283e-05	0.38707	449.381	-0.00484	0.0145	0.367	141.873	139.648	2.2253	0.70248	1.1925	0.3185	0.0054	2.5606	0.01083	5.75	12.25	0	-5e-05	5
13.375	0.2544	0.04145	0.9917	0.00124	-0.5249	1182.64	0.07935	0.01225	0.15783	417.983	412.629	2.8599	0.73723	1.6135	0.334	0.00445	2.15593	0.01095	7.5	13.75	0	-2.5e-05	3.25
27.625	0.5866	0.0487	0.5464	0.00959	19.5479	339.902	0.66954	0.81225	44.549	1.13688	0.22775	0.90915	0.62023	0.26025	0.74613	0.60343	0.43093	0.2592	6039.25	2246.5	13.7508	11.1454	33.2
19.375	0.33025	0.05875	1.08131	0.000557291	9.02497	-897.781	0.03535	0.80175	18.2847	1.33495	0.26478	1.07023	0.58465	0.1645	0.56023	0.44963	0.29808	0.13178	4634	1334	4.0475	1.68628	21.35
16.625	0.30205	0.05478	0.94079	0.000182119	3.62469	1815.84	0.01146	0.14725	22.9255	42.4766	41.9806	0.496	0.27545	1.28825	0.78558	0.06895	0.84238	0.0518	109.25	63.25	0.0841	0.49045	16.4
15.875	0.29445	0.0492	0.7588	0.000700247	2.93601	894.023	0.04434	0.5055	32.4806	1.5166	0.48318	1.03343	0.50185	0.358	0.45533	0.22325	0.41825	0.11758	1382.5	749	1.281	1.82285	13.925
15.125	0.2356	0.04703	0.94291	0.00105	-1.22363	1125.75	0.06699	0.11325	27.2538	7.01363	5.98583	1.59755	0.44158	0.195	0.3386	0.0424	0.43345	0.01595	88.25	25.75	0.015	0.00643	8.875
13.875	0.21573	0.04313	0.9582	0.00704	-0.3389	1183.89	0.45727	0.01125	0.84118	183.184	215.741	2.78765	1.57203	1.00275	0.56913	0.0084	0.39508	0.00433	13.5	5.25	0	0	8.475

## Sheet: Table S3
		NS				AS				CS
	VIP	Regression coefficients			VIP	Regression coefficients			VIP	Regression coefficients
GSW	1.4699	0.19721		A	1.96216	0.11127		SPAD	1.54042	0.07864
SPAD	1.44796	0.18237		SPAD	1.89657	0.10755		phi(Eo)	1.41173	0.07207
E	1.39598	0.19101		Fv/Fm	1.37329	0.07788		Fv/Fm	1.38783	0.07085
A	1.22122	0.17047		phi(Eo)	1.30891	0.07423		phi(Ro)	1.38053	0.07047
RCR	1.15914	-0.1469		PI total	1.2146	0.06888		REo/CSm	1.37613	0.07025
PI abs	1.06316	0.02605		Sm	1.19844	0.06796		ETo/CSm	1.36765	0.06982
phi(Ro)	1.05105	0.04363		phi(Ro)	1.18393	0.06714		A	1.32562	0.06767
PI total	1.01291	0.04721		PI abs	1.12802	0.06397		PI abs	1.31672	0.06722
phi(Eo)	0.98606	-0.00714		delta(Ro)	1.08353	-0.06145		PI total	1.24002	0.0633
Fv/Fm	0.96121	-0.00837		REo/CSm	0.94463	0.05357		psi(Eo)	0.91989	0.04696
Ci	0.89256	-0.12725		ETo/CSm	0.87759	0.04977		ABS/RC	0.67614	-0.03452
psi(Eo)	0.88197	0.00157		ETo/RC	0.61907	-0.03511		DIo/RC	0.67541	-0.03448
REo/CSm	0.87779	0.04288		psi(Eo)	0.55562	-0.03151		TRo/RC	0.61844	-0.03157
TRo/RC	0.79894	-0.01266		DIo/RC	0.50851	-0.02884		Sm	0.61342	0.03131
ETo/CSm	0.78984	0.03569		E	0.46323	-0.02627		GSW	0.5901	-0.03012
REo/RC	0.76503	-0.02472		GSW	0.41031	-0.02327		E	0.58726	-0.02998
ABS/RC	0.72857	0.03561		Ci	0.3449	0.01956		Ci	0.52309	-0.0267
DIo/RC	0.72777	0.03595		RCR	0.2342	0.01328		RCR	0.40892	-0.02087
Sm	0.72638	-0.03312		REo/RC	0.12546	-0.00711		REo/RC	0.38966	-0.01989
ETo/RC	0.72093	0.02966		TRo/RC	0.08299	-0.00471		delta(Ro)	0.37131	-0.01895
delta(Ro)	0.70816	0.05164		ABS/RC	0.04102	-0.00233		ETo/RC	0.25968	-0.01326
